# Supplementary material for: Investigating the Role of Free-living Amoebae as a Reservoir for Mycobacterium ulcerans
Source: PLoS Negl Trop Dis. 2014 Sep 4;8(9):e3148. doi: 10.1371/journal.pntd.0003148 (PMC4154674; doi:10.1371/journal.pntd.0003148)
Supplement: Video S1 — Fluorescing bacteria in A. castelanii at 24 h post infection. (ZIP) [file pntd.0003148.s004.zip]

Archive with 1 entries (1 files):
- Amoeba confocal film
